# Supplementary material for: Longitudinal Assessment of Serum 25-Hydroxyvitamin D Levels during Pregnancy and Postpartum—Are the Current Recommendations for Supplementation Sufficient?
Source: Nutrients. 2023 Jan 10;15(2):339. doi: 10.3390/nu15020339 (PMC9863354; doi:10.3390/nu15020339)
Supplement: Supplementary file 1 [file nutrients-15-00339-s001.zip]

Archive with 1 entries (1 files):
- nutrients-2140094-supplementary.pdf
